# Supplementary material for: Analysis of Differences in Volatile Components of Rucheng Baimao (Camellia pubescens) Black Tea in Different Seasons
Source: Foods. 2025 Feb 24;14(5):763. doi: 10.3390/foods14050763 (PMC11899084; doi:10.3390/foods14050763)
Supplement: Supplementary file 1 [file foods-14-00763-s001.zip]

Archive with 1 entries (1 files):
- foods-3467840-supplementary.pdf
